# Supplementary material for: Genomic Data Suggests Pathways of Modern White Poplar (Populus alba L.) Range Formation in the Postglacial Era
Source: Plants (Basel). 2025 Oct 30;14(21):3328. doi: 10.3390/plants14213328 (PMC12608353; doi:10.3390/plants14213328)
Supplement: Supplementary file 1 [file plants-14-03328-s001.zip]

Archive with 9 entries (9 files):
- Figure_S1.png
- Figure_S2.png
- Figure_S3.png
- Figure_S4.png
- Figure_S5.png
- Figure_S6.png
- Figure_S7.png
- Table_S1.xlsx
- Table_S2.xlsx
