# Supplementary material for: Genomic Data Suggests Pathways of Modern White Poplar (Populus alba L.) Range Formation in the Postglacial Era
Source: Plants (Basel). 2025 Oct 30;14(21):3328. doi: 10.3390/plants14213328 (PMC12608353; doi:10.3390/plants14213328)
Supplement: Supplementary file 1 [file plants-14-03328-s001.zip › Table_S1.xlsx]

## Sheet: Лист1
Number
